# Supplementary material for: Constraints, synergies and avenues for scaling up breastfeeding, antibiotics for pneumonia and IMCI interventions in the Cusco region, Peru
Source: F1000Res. 2012 Dec 5;1:60. [Version 1] doi: 10.12688/f1000research.1-60.v1 (PMC3790604; doi:10.12688/f1000research.1-60.v1)
Supplement: Interview guide and checklist (Spanish) — The interview guide and checklist used to record constraints, synergies and solutions to scaling up exclusive breastfeeding, antibiotics for pneumonia and intergrated management of childhood illness (IMCI) interventions in the Cusco region, Peru. [file f1000research-1-230-s0000.tgz]

Archive with 1 entries (1 files):
- Appendix_1_Interview_guide_and_check_lists.pdf
